# Supplementary material for: Locoregional therapy of the primary tumour in de novo stage IV breast cancer in 216 066 patients: A meta-analysis
Source: Sci Rep. 2020 Feb 19;10:2952. doi: 10.1038/s41598-020-59908-1 (PMC7031518; doi:10.1038/s41598-020-59908-1)
Supplement: Supplementary file 1 — Supplementary Dataset 1. [file 41598_2020_59908_MOESM1_ESM.xlsx]

## Sheet: Sheet1
Author	Title	Year	Reason
Akay	Primary tumor resection as a component of multimodality treatment may improve local control and survival in patients with stage IV inflammatory breast cancer	2014	10 patients in the surgery group had received surgery to sites of metastases and no HRs were reported excluding these patients
AlJohani	Impact of Surgery on Survival in Stage IV Breast Cancer.	2016	Many patients did not have metastatic disease at presentation and were included in the analysis
Jiménez Anula J	Surgical Treatment of the Primary Tumor in Stage IV Breast Cancer.	2015	Includes male and female patients
Babiera	Effect of Primary Tumor Extirpation in Breast Cancer Patients Who Present With Stage IV Disease and an Intact Primary Tumor.	2006	The surgery group also included patients who had surgery on distant sites of metastases
Choi	Locoregional Treatment of the Primary Tumor in Patients With De Novo Stage IV Breast Cancer: A Radiation Oncologist’s Perspective.	2017	Includes patients in the no-LRT group who went underwent palliative LRT after no response to systemic therapy
Díaz De La Noval B	Increasing survival of metastatic breast cancer through locoregional surgery.	2018	2 patients had metastasesectomy
Hazard	Surgical resection of the primary tumor, chest wall control, and survival in women with metastatic breast cancer.	2008	Patients underwent palliative mastectomy upon progression of disease in the no-LRT group
Rhu	Surgery of primary tumour has survival benefit in metastatic breast cancer with single-organ metastasis, especially bone.	2015	Three patients had surgery on metastatic sites in the scalp, chest wall and femur, respectively.
Wong	Long‐Term Survival of De Novo Stage IV Human Epidermal Growth Receptor 2 (HER2) Positive Breast Cancers Treated with HER2‐Targeted Therapy	2019	Included patients who received surgery on sites of distant metastases
Takiar	Predictors of durable no evidence of disease status in de novo metastatic inflammatory breast cancer patients treated with neoadjuvant chemotherapy and post-mastectomy radiation.	2014	All patients received surgery/radiotherapy to the primary site
McGuire	Factors associated with improved outcome after surgery in metastatic breast cancer patients.	2009	No relevant data was found
Christopherson	Outcomes of Curative-Intent Treatment for Patients With Breast Cancer Presenting With Sternal or Mediastinal Involvement.	2019	No relevant data was found
Schwartz	Clinical and economic burden associated with stage III to IV triple-negative breast cancer: A SEER-Medicare historical cohort study in elderly women in the United States.	2018	No relevant data was found
Fairweather	Morbidity of local therapy for locally advanced metastatic breast cancer: an analysis of the Surveillance, Epidemiology, and End Results (SEER)-Medicare Registry.	2018	No relevant data was found
Filleron	Impact of surgery on survival in stage IV breast cancer.	2017	This was a reply to an article by AlJohani
Li	Locoregional surgical treatment improves the prognosis in primary metastatic breast cancer patients with a single distant metastasis except for brain metastasis.	2019	925 patients had surgery of distant metastatic sites.
Cady	Matched Pair Analyses of Stage IV Breast Cancer with or Without Resection of Primary Breast Site.	2008	No relevant data was found
Mauro	Effects of locoregional radiotherapy in patients with metastatic breast cancer	2016	This study included patients who had received radiosurgery to brain metastases
Chen	Comparison of patterns and prognosis among distant metastatic breast cancer patients by age groups: a SEER population-based analysis	2017	Included men in the study
Ayeni	The multimorbidity profile of South African women newly diagnosed with breast cancer.	2019	Surgery for stages III and IV are mixed in their results
Latorzeff	[Treatment of primary disease (breast, non-small cell lung and prostate cancers) with irradiation in case of de novo metastatic cancer].	2019	This is a review and is in French
Kim et al	Survival benefit of radiotherapy after surgery in de novo stage IV breast cancer: a population-based propensity-score matched analysis.	2019	All patients received surgery
Xiao	Primary tumor resection in stage IV breast cancer: A systematic review and meta-analysis.	2018	This is a review
Barbie	De Novo Stage 4 Metastatic Breast Cancer: A Surgical Disease?	2018	This is a review
Teshome	Role of Operative Management in Stage IV Breast Cancer.	2018	This is a review
Lu	The impact of surgical excision of the primary tumor in stage IV breast cancer on survival: a meta-analysis.	2018	This is a review
Poggio	Surgery of the primary tumour in patients presenting with de novo metastatic breast cancer: to do or not to do?	2018	This is a review
Khan	Readdressing the Role of Surgery of the Primary Tumor in de Novo Stage IV Breast Cancer.	2018	This is a review
Tian	Recent perspectives of management of breast cancer metastasis - an update.	2017	This is a review
Kolben	Local Resection of Primary Tumor in Upfront Stage IV Breast Cancer.	2016	No relevant data was found
Harano	Clinicopathological and surgical factors associated with long-term survival in patients with HER2-positive metastatic breast cancer.	2016	No relevant data was found
Criscitiello	Surgery of the primary tumor in de novo metastatic breast cancer: To do or not to do?	2015	This is a review
Budach	DEGRO practical guidelines for radiotherapy of breast cancer V: Therapy for locally advanced and inflammatory breast cancer, as well as local therapy in cases with synchronous distant metastases.	2015	This is a review
Patrick	Surgical management of de novo stage IV breast cancer.	2015	This is a review
Dawood	Is the Proportion of Patients Diagnosed with Synchronous Stage IV Breast Cancer Who Survive More than Two Years Increasing over Time?	2015	No relevant data was found
Lotersztajn	[Locoregional surgery for stage IV breast cancer patients].	2015	This is a review
Liubota	The impact of locoregional treatment on survival of patients with primary metastatic breast cancer.	2017	No relevant data was found
Nguyen	New Insights on the Role of Surgery for the Breast Primary Tumor in Patients Presenting With Stage IV Disease.	2017	This is a review
Co	De-novo metastatic breast cancers with or without primary tumor resection – A 10-year study	2019	No relevant data was found
Xiong	Bone metastasis pattern in initial metastatic breast cancer: a population-based study	2018	Included 101 male patients
Quinn	Is there a role for locoregional surgery in stage IV breast cancer?	2015	No patients with metastases at presentation were included in the surgical cohort
Ruiterkamp	Surgical resection of the primary tumor, chest wall control, and survival in women with metastatic breast cancer.	2009	Patients with concomitant disease were included, which could mean extended metastatic disease
Barinoff	Improvement of Survival in Patient with Primary Metastatic Breast Cancer over a 10-Year Periode: Prospective Analyses Based on Individual Patient Date from a Multicenter Data Bank	2013	No relevant data was found
Bourgier	Breast radiotherapy as part of loco-regional treatments in stage IV breast cancer patients with oligometastatic disease	2010	They compared radiatioon therapy to surgery +/- radiation therapy
Botteri	Role of breast surgery in T1-3 breast cancer patients with synchronous bone metastases.	2013	Had patients in the no-LRT group who reveived palliative LRT one year or more after diagnosis
Rosche	Primary Tumor Excision in Stage IV Breast Cancer at Diagnosis without Influence on Survival: A Retrospective Analysis and Review of the Literature	2011	No relevant data was found
