# Supplementary material for: Locoregional therapy of the primary tumour in de novo stage IV breast cancer in 216 066 patients: A meta-analysis
Source: Sci Rep. 2020 Feb 19;10:2952. doi: 10.1038/s41598-020-59908-1 (PMC7031518; doi:10.1038/s41598-020-59908-1)
Supplement: Supplementary file 2 — Supplementary Dataset 2. [file 41598_2020_59908_MOESM2_ESM.xlsx]

## Sheet: Sheet1
Author	Name of study	Population	Intervention	Control	Outcome	Design	Analysis
Arciero	Surgery and survival in patients with stage IV breast cancer	The study population was defined as all female patients aged ≥40 with pathologically proven Stage IV invasive breast cancer at time of diagnosis, excluding patients with recurrent, metastatic breast cancer. This was 11 694 patients	Definitive surgery was defined as non‐palliative lumpectomy (partial mastectomy) or mastectomy. 5202 patients underwent definitive surgery. Some patients had positive margins. Of these patients, 4509 patients received some form of systemic therapy (chemotherapy and/or hormone therapy) and 3076 patients received radiotherapy.	6492 patients did not undergo definitive surgery. 4961 patients received some form of systemic therapy (chemotherapy and/or radiotherapy) and 434 patients received radiotherapy.	The propensity-score matched HR association with overall survival was (HR 0.68 [0.63‐0.72] for surgical patients compared to no surgery. Positive margins were associated with worse survival. No radiotherapy had HR = 1.19 (1.13‐1.25) compared to RT.	They examined the NCDB from 2004-2013 and conducted univariate and multivariate analyses to determine overall survival and associated factors. Propensity score matching was used to balance patients' baseline characteristics.	Patients from the surgical group were matched to the one from the non‐surgery group through non‐replacement 1:1 matching with caliper as 0.2 standard deviation of logit of propensity score (PS). The association with overall survival was modeled by the extended Cox proportional hazards model to handle the potential guarantee‐time bias in which patients were held in the non‐surgical group initially…
Badwe	Locoregional treatment versus no treatment of the primary tumour in metastatic breast cancer: an open-label randomised controlled trial.	Patients with untreated metastatic breast cancer at initial presentation were recruited from Tata Memorial Centre, Mumbai. At the time of registration, 350 eligible patients had histopathologically conﬁrmed metastatic breast cancer, had not received any previous cancer directed treatment, were 65 years or younger, and had an estimated life expectancy of at least 1 year.	173 patients were randomly assigned to receive locoregional treatment, which included complete axillary node dissection. Surgery was followed by standard post-operative adjuvant radiation treatment.	177 patients were randomly assigned to receive no locoregional treatment.	HR: 1.04 (0.81-1.34) in favour of no LRT	Patients with measurable and non-measureable disease were included. Patients with resectable hormone-sensitive primary breast tumours were registered upfront, whereas those with unresectable primary tumours received chemotherapy ﬁrst and patients with a complete or partial response were registered for the study. Of the 415 responders, 336 were eligible to be randomly assigned, and they were distr…	The trial was designed with overall survival as the primary eﬃcacy endpoint with a planned sample of 350 patients. The trial had 80% power to detect a hazard ratio of 0·75 for death from any cause with locoregional treatment compared with no locoregional treatment, with a two-sided alpha of 0·05
Bafford AC	Breast surgery in stage IV breast cancer: impact of staging and patient selection on overall survival.	Between 1998 and 2005, 147 women with stage IV breast carcinoma and an intact primary tumor were included.	61 patients underwent surgical resection of the primary tumour. Of these patients, 53 patients had chemotherapy, 35 patients had hormonal therapy, and 34 patients had herceptin. 38 patients had radiation to the primary tumour and 38 patients had radiation to metastases.	86 patients were treated non-operatively. Of these patients, 70 patients had chemotherapy, 51 patients had hormonal therapy, and 19 patients had herceptin. 14 patients had radiation to the primary and 39 patients had radiation to metastases.	After adjusting for age, number of sites of metastasis, use of chemotherapy, trastuzumab and endocrine therapy, and ER and Her2-status, survival was signiﬁcantly superior in the surgery group (HR: 0.47 P = 0.003, standard error =0.25446). The SE was used instead of 95% CI.	Used the CRIS to retrospectively find patients who presented with metastatic breast cancer and were treated at the DFCI, BWH, and MGH between 1998 and 2005. Women presenting with stage IV breast cancer and an intact primary tumor who received therapeutic surgery to the breast were compared to women treated non-operatively.	Baseline characteristics were compared between women who received therapeutic surgery to the breast versus those who did not using Fisher’s Exact Test for categorical variables and the Wilcoxon rank-sum test for continuous variables. Unadjusted survival curves between surgery and non-surgery patients were calculated via the Kaplan-Meier method, and the equality of these curves was tested using a …
Bertaut	Stage IV breast cancer: a population-based study about prognostic factors according to HER2 and HR status.	Four tumours subtypes were deﬁned according to HR status, HER2 status and trastuzumab treatment as follows: triple-negative (HER2- and HR-), HER2- and HR+ (i.e. luminal), HER2+ with trastuzumab and HER2+ without trastuzumab. 232 women were examined.	92 patients had surgery and 111 patients had radiotherapy.	139 patients did not have surgery for the primary tumour and 113 patients did not have radiotherapy to the primary tumour	Surgery of the primary tumour was associated with better survival [RER = 0.43 (95% CI: 0.28–0.68)].	Data on women with primary distant MBC between 1998 and 2009 were provided by the C^ote-d’Or breast cancer registry.	Survival was calculated from the date of diagnosis until the date of death or the date of last follow-up, and the median follow-up was 8.9 years. The cut-off date for the survival analysis was set at 1 January 2012. Expected survival was estimated using C^ote-d’Or female life expectancy tables. NS provides an estimation of survival in the hypothetical situation where the disease under study would…
Blanchard	Association of Surgery With Improved Survival in Stage IV Breast Cancer Patients.	395 patients with stage IV breast cancer at initial presentation. Only 1 patient received radiation therapy to the breast. 362 patients received chemotherapy.	242 patients had definitive surgery to the breast.	153 patients did not have definitive surgery to the breast.	Surgery of the primary tumour was associated with better survival [HR = 0.609 (95% CI: 0.489–0.757)]. Multivariate analysis also shows surgery is associated with better survival: [HR = 0.710 (0.556-0.906)]	Patients were identiﬁed from a database of patients who had hormone receptor assays or ﬂow cytometry performed in a central laboratory (University of Texas Health Science Center at San Antonio, San Antonio, Texas) between 1973 and 1991. Survival was deﬁned as the length of time between stage IV diagnosis and death (all causes) or last follow-up.	Kaplan-Meier curves for overall survival were estimated by deﬁnitive surgery status and compared using the log rank test. Univariate modeling assessed the individual effects of the characteristics of interest on overall survival using the Cox proportional hazards model. Hazard ratios (HR) and associated P values were calculated from these univariate models.
Chen	Locoregional therapy in luminal-like and HER2-enriched patients with de novo stage IV breast cancer.	Patients with de novo stage IV breast cancer at initial diagnosis (invasive carcinoma of the primary breast tumour and pathological confirmation of metastasis to at least one site). 246 patients were included. 219 patients received systemic chemotherapy and 31 patients received anti-hormonal treatment	113 patients received local treatment (surgery or radiotherapy) to the primary breast tumour	133 patients did not receive local treatment to the primary breast tumour.	Multivariate analysis shows benefit to local treatment with HR = 0.6 (95% CI [0.4-0.8]).	Patients who met the listed inclusion criteria were included in this study between 1990 and 2009 in the Sun Yat-Sen Cancer Center in Taiwan. The median follow-up interval was 21 months to assess overall survival.	Clinical risk factors were listed as variables for multivariable analysis on Cox proportional hazards model. OS rate was calculated through the Kaplan and Meier Method and Log-rank and Chi-squared test were used to assess statistical significance.
Desille-Gbaguidi	Survival impact of primary site surgery on metastatic breast cancer patients at diagnosis.	139 women with metastatic breast cancer from diagnosis were included from 2005 to 2012. All patients, if necesssary, benefited from Trastuzumab.	69 patients had primary site surgery. Of these patients, 53 patients received chemotherapy, 56 patients had hormonal therapy, 10 patients had trastuzumab and 55 patients received radiation to the primary. Some women also received axillary dissection. 7 patients had positive margins.	70 patients did not have primary site surgery. Of these patients, 38 patients received chemotherapy, 41 patients had hormonal therapy, 9 patients had trastuzumab and 6 patients received radiation to the primary.	Tumour resection decreases HR versus no surgery: HR = 0.33, 95% CI [0.16-0.66]. In the surgery group, patients treated with radiotherapy to the primary site decreased their death rate: HR = 0.14, 95% CI [0.03-0.54]. Surgery significantly increased survival on luminal A patients.	Two French hospital databases (university teaching hospital of Tours and regional hospital of Orleans) were retrosepctively screened. Patients were not included prior to 2005 to get a uniform cohort. Average follow up was 31 months.	Survival curved generated using Kaplan-Meier and were based on the interval from the date of diagnosis to the date of last contact or death from any cause. The log-rank test was used to compare differences between survival curves.
Dominici	Surgery of the primary tumor does not improve survival in stage IV breast cancer.	Identiﬁed a subset of patients who began therapy for their metastatic breast cancer after the diagnosis of a distant metastasis. Final cohort of 551 patients	54 patients had systemic therapy and surgery to the primary site. Of these patients, 7 had radiotherapy to the primary or metastatic site.	479 patients did not have surgery and had systemic therapy. Of these patients, 22 had radiotherapy to the primary or metastatic site after matching.	A signiﬁcant difference between surgery and nonsurgery groups after multivariable adjustment was not observed and the adjusted HR was similar to that of the matched sample (HR = 0.94, CI 0.84–1.05, P = 0.27).	8 participating institutions provided data. Among the 1,048 potentially eligible patients, they identiﬁed a subset of patients who began therapy for their metastatic breast cancer after the diagnosis of a distant metastasis and included patients who ﬁrst received surgery followed by systemic therapy (surgery group), or patients who received systemic therapy only (nonsurgery group).	Patients were matched using a 5:1 ratio to include as many non-surgery patients as possible. Survival estimates were obtained using the Kaplan–Meier method. Hazard ratios (HR) and 95% conﬁdence intervals were determined using a Cox model including strata deﬁned by the matching variables in order to account for the matching design. Variables having observed imbalances between the groups were inclu…
Fields	Surgical Resection of the Primary Tumor is Associated with Increased Long-Term Survival in Patients with Stage IV Breast Cancer after Controlling for Site of Metastasis	All patients included in this analysis had known metastatic disease at the time of or within one month after the ﬁrst diagnosis of breast cancer. All patients were treated with some form of systemic therapy that included anthracycline-based chemotherapy or anti-hormonal therapy with tamoxifen or aromatase inhibitors. 409 patients were included	187 patients had surgery. Most patients had a modified radical mastectomy for establishing a diagnosis. 49% surgical margins were negative and 33% were positive, with 18% unknown. 112 patients had ALND.	222 patients had no surgery	Patients who had surgical resection of their primary breast tumor were less likely to have died during the study period compared with patients who did not have surgical resection (adjusted HR 0.53, 95% CI 0.42–0.67). 61 patients had positive margins.	Patients were divided into two groups for analysis according to whether or not they underwent surgical resection of their primary tumor. The surgery group included patients who underwent surgical resection to treat their primary breast tumor at any point during active treatment or long-term follow-up, but did not include patients who underwent surgical resection only for distant (non-primary) dis…	Patient characteristics were compared between groups using the chi-square test, and diﬀerences in continuous variables between the groups were analyzed using the two-sided t tests. Time –to death and time –to recurrence or metastatic progression analyses were reported for both end points and Kaplan–Meier curves were constructed. The log-rank test was used to compare the differences in survival an…
Fitzal	Impact of Breast Surgery in Primary Metastasized Breast Cancer.	Patients > 18 YOA with ECOG PS 0-2 and operable breast cancer. Metastatic sites were confirmed by radiological assessment. 90 patients included in this RCT. Most patients had axillary staging.	45 patients underwent surgical therapy. 15 patients received chemotherapy, 7 patients received taxane-based chemotherapy, and 30 patients received endocrine therapy. 9 patients had radiotherapy to the breast/chest wall	45 patients did not undergo surgical therapy. 17 patients received chemotherapy, 11 patients had taxane-based chemotherapy, and 28 patients had endocrine therapy. 2 patients had radiotherapy to the breast/chest wall	HR: 0.691 (95% CI: 0.358-1.333) in favour of no surgery	Patients were allocated to Arm A (surgery consisting of either standard BCS or mastectomy including acullary staging and systemic therapy) or to Arm B (systemic therapy without surgery).	Data analysis for the primary and secondary endpoints was performed on an ITT basis. The 2-sided log-rank test (unstratified) was used to test for differences between arm A and arm B at an overall alpha level of 5%. Kaplan-Meier curves and estimates were provided for each treatment group. Subjects who terminated the study before their scheduled final study visits were censored.
Gnerlich	Surgical Removal of the Primary Tumor Increases Overall Survival in Patients With Metastatic Breast Cancer: Analysis of the 1988–2003 SEER Data	Included 9734 women being treated for their ﬁrst primary diagnosis of stageIV breast cancer	4578 patients underwent surgery. Of these, 1875 patients received radiation therapy.	5156 patients did not undergo surgery. Of these, 1752 patients received radiation therapy.	Women in the surgery group were 37% less likely to die during the study period compared with women in the no-surgery group after controlling for relevant covariates (aHR .63, 95% CI, .60–.66). Unadjusted HR for RT is .83 (.79–.87) compared to no RT	Nine SEER registries included in this analysis. Compared women with a ﬁrst primary stage IV breast cancer who underwent surgical excision of their breast tumor to women who did not undergo surgery. Two SEER variables, ‘‘site-speciﬁc surgery’’ (for 1983–1997 records) and ‘‘surgery of the primary site’’ (for 1998– 2003 records), were recorded to form a single, dichotomous variable categorizing wome…	The Mann-Whitney U and Kolmogorov-Smirnov tests were used to compare median age at diagnosis and median survival times between surgery groups. Kaplan-Meier survival curves were generated to compare differences in survival probabilities over time between the surgery and no-surgery groups, and the log-rank test was used to determine whether the survival curves were different between the two groups.…
Khan SA	Does aggressive local therapy improve survival in metastatic breast cancer?	Included 16 023 patients with primary breast disease diagnosed between 1990 and 1993 and reported as clinical/pathological Stage IV with pathological/clinical evidence of metastasis and positive evidence of primary tumour. External beam radiation therapy was used in 5806 women. Endocrine therapy was administered to 6880 patients and chemotherapy, either alone or in combination with other treatmen…	9162 patients underwent partial (3513) or total (5649) mastectomy. 3099 patients had negative margins and 2326 patients had positive margins.	6861 received no resection	Women treated with surgical resection with free margins, when compared with those not surgically treated, had superior prognosis, with a hazard ratio of 0.61 (95% confidence interval 0.58,0.65)	Patients were selected from the NCDB. Patients classified as having received no operation were reported to have had no surgical resection of the primary site, breast biopsy only, biopsy of other sites, or a variety of diagnostic and palliative procedures not otherwise specified. Patients who were surgically treated were recorded as having undergone partial mastectomy (PM), total mastectomy (TM), …	Observed survival was computed using the actuarial method, compounding survival in 1-month intervals from the date of diagnosis, with death from any cause as the end point.6 A multivariate Cox proportional hazards model was fitted to these data to examine the impact of surgical therapy on survival.7 The primary end point was the time to death, measured from the date of first diagnosis.
Kim	Survival Benefit of Surgical Removal of Primary Tumor in Patients With Stage IV Breast Cancer	155 patients with an initial diagnosis of stage IV breast cancer were included. All patients received chemotherapy.	95 patients underwent surgery for the primary tumour and 85 patients received radiotherapy. Most patients also underwent surgery for axillary metastasis.	60 underwent systemic therapy only and 31 patients received radiotherapy	Surgery resulted in HR = 0.206 (0.101-0.419) compared to no surgery. Radiotherapy resulted in HR = 0.677 (0.277-1.659) compared to no radiotherapy. Most patients had negative resection margins.	Retrospectively reviewed medical records of 155 patients between 2003 and 2014 at Seoul National University Bundang Hospital. Used the RECIST criteria to assess distant metastases. Analysed effect of surgery or radiotherapy on overall survival	Chi-square/Fisher exact test used to compare the differences between surgical and non-surgical, Kaplan-Meier used to estimate median survival, and log-rank used to compare differences according to patient and tumour characteristics
Kommalapati	A prognostic scoring model for survival after locoregional therapy in de novo stage IV breast cancer	Included the 66978 patients with clinical stage IV (presence of metastases-M1) at diagnosis based on American Joint Committee on Cancer staging system.	14948 patients had surgery alone, 2002 patients had radiation alone, and 6172 patients had surgery and radiation	44856 patients had no LRT	Surgery had a hazard ratio of 0.56 (0.54-0.58). Radiation had a hazard ratio of 0.94 (0.90-0.97). Patients with surgery and no radiation, positive surgical margins, and lympho-vascular invasion had significantly worse HRs	Based on their primary therapy, they divided the study population into “LRT” and “no-LRT” subsets. The patients in the LRT subset were randomly assigned (by using SPSS statistical software) into 2 cohorts—training and validation cohorts (in 2:1 ratio) to assess validity and reliability of the prognostic score. 17-point prognostic scoring system (0–17, higher scores signifying poorer prognosis) wa…	Univariate analysis was performed to determine the predictors of OS as the primary outcome. The log-rank test was used for the comparison between the patient groups. Variables with p value < 0.20 were included in multivariate cox proportional hazards model to determine the independent predictors of OS. Kaplan–Meier method was used to estimate OS.
Lambertini	Patterns of Care and Clinical Outcomes of HER2-positive Metastatic Breast Cancer Patients With Newly Diagnosed Stage IV or Recurrent Disease Undergoing First-line Trastuzumab-based Therapy: A Multicenter Retrospective Cohort Study.	113 consecutive patients diagnosed with HER2-positive de novo metastatic breast cancer between January 2000 and December 2013 and treated with trastuzumab	54 patients had surgery of primary breast cancer	52 patients did not have surgery of the primary breast cancer. 7 patients had unknown surgical status.	De novo patients who underwent surgical resection of the primary tumour had significantly better OS (adjusted HR: 0.49, 95% CI: 0.26-0..93) compared to patients who did not undergo surgery	For patients in the de novo cohort, data regarding surgical status was retrieved and compared. OS, defined as the time from diagnosis to death from any cause, was used to assess effectiveness.	Time-to-event outcomes were estimated and plotted using Kaplan-Meier methods. Cox proportional hazards models were used for multivariate survival analyses. All tests were 2-sided
Lane	Surgical Resection of the Primary Tumor in Women With De Novo Stage IV Breast Cancer.	From 2003 to 2011, data was reported for 24 015 patients who had stage IV breast cancer and an intact primary tumour. They have reported HRs for the de novo cohort specifically, which we have used in the meta-analysis; this cohort was 21 516 patients.	5958 patients had surgery following systemic therapy, of which 3345 were treated with radiation. 4552 patients had surgery prior to systemic therapy of which 1816 were treated with radiation. This is from the 24015 patient cohort	13 505 patients had systemic therapy alone, of which 4230 were treated with radiation. This is from the 24015 patient cohort	Surgery before systemic therapy had HR = 0.72 (95% CI: 0.67-0.79). Surgery after systemic therapy had HR = 0.58 (95% CI: 0.54-0.63). Radiotherapy to the primary/metastatic site had no impact on overall survival (HR = 1.01, 95% CI: 0.96-1.05) (from the bigger cohort). Surgery is #from the 21 516 patient cohort	Among the cohort of patients alive at 1 year, patients were subdivided into those receiving systemic therapy alone, surgery after systemic therapy, or surgery before systemic therapy. Then, a multivariable-adjusted analyses was conducted to assess overall survival	Adjustment for knownn covariates was performed before calculating hazard ratios for overall survival.
Le Scodan	Breast Cancer With Synchronous Metastases: Survival Impact of Exclusive Locoregional Radiotherapy	598 patients had an intact primary tumor and synchronous metastases at diagnosis, of which 581 were included in the study	320 patients had LRT. 249 patients had exclusive LRR, 41 patients had surgical resection of the primary tumor followed by LRR, and 30 patients had surgical resection of the primary tumor without postoperative LRR. 19 patients also hhad axillary dissection.	261 patients did not have LRT. Patients in group B received no surgery or radiation therapy to the primary tumor or the regional lymphatics and received systemic treatment only	LRT was associated with a 30% reduction in the risk of death (multiadjusted hazard ratio[HR]:0.70; 95%CI, 0.58 to 0.85). A univariate analysis showed that almost every population had significant benefit in OS from receiving LRT, apart from the patients with bone metastases only (benefit was non significant)	The patients were divided into those who received LRT (group A) and those who did not receive LRT (group B). The LRT group included patients who received LRR, with or without prior surgery of the primary tumor, and patients who had surgery without adjuvant radiotherapy. Patients who had surgical resection of the tumor(n = 30)were included in the LRT group because 19 of the 30 patients had axillar…	The characteristics of the two patient groups were compared using the Chi-2 test. OS was deﬁned as the time from diagnosis to the last visit or death. Survival curves were constructed using the Kaplan-Meier method and compared with the log-rank test
Lang	Primary Tumor Extirpation in Breast Cancer Patients Who Present with Stage IV Disease is Associated with Improved Survival.	Reviewed the records of all patients at our institution presenting from 1997 to 2002 with metastatic breast cancer and an intact primary tumor. 208 patients were included.	74 patients underwent surgery for the breast primary. 54 patients received chemotherapy only, 17 patients received hormonal therapy only, and 1 patient received both. 17 patients receieved trastuzumab and 24 patients received radiation	134 patients did not undergo surgery for the breast primary. 71 patients received chemotherapy only, 58 patients received hormonal therapy only, and 1 patient received both. 26 patients received trastuzumab and 16 patients received radiation	After adjustment for covariates, surgery was associated with improved OS compared with no surgery [p = 0.04, hazard ratio (HR) 0.58, 95 % conﬁdence interval (CI) 0.35–0.98]. The results revealed that use of RT was significantly associated with improved survival (p = 0.015, HR 0.47, 95 % CI 0.25–0.87). However, multivariate analysis of the surgical patients showed no significant improvement in HR …	Patients presenting with metastatic breast cancer and an intact primary tumour were used to determine the association between surgical treatment and patient characteristics.	The associations between surgical treatment and patient characteristics were analyzed with the Chi squared test. OS and PFS were estimated by the Kaplan–Meier method. The log-rank test was used to compare survival differences between surgical and nonsurgical patients. Multivariate analysis was performed using the Cox proportional hazards model. We also analyzed the effects of RT and IT by the Kap…
Neuman	Stage IV breast cancer in the era of targeted therapy: Does surgery of the primary tumor matter?	Patients evaluated at the Memorial Sloan-Kettering Cancer Center who presented with an intact primary tumor and stage IV disease from 2000 through 2004. The cohort was limited to this time period to ensure homogeneity in available treatment options, specifically molecularly targeted systemic therapy. 186 patients were used	69 patients had surgical resection. ALND was also performed in almost half the patients. 6 patients had radiotherapy alongside breast surgery. 29 patients had positive surgical margins.	117 patients did not have surgical resection	Although OS was improved with postmastectomy radiotherapy, subset analysis showed that this effect was limited to ER/PR positive patients and HER2-negative patients receiving tamoxifen. Trend toward improved survival with surgery (HR, 0.71; 95% CI, 0.47-1.06).	Two institutional databases were screened to identify all patients evaluated at the Memorial Sloan-Kettering Cancer Center who presented with an intact primary tumor and stage IV disease from January 1, 2000 through December 31, 2004. Patients were subdivided into receiving surgery/not and OS was assessed	All statistical analyses were performed using Stata statistical software (version 9.2; StataCorp, College Station, Tex). Baseline characteristics of patients selected or not selected for surgery were compared using the Student t test or chi-square test when appropriate. Survival time wasdefinedfromthetimeofthediagnosisofbreastcancer until the time of death or last follow-up. Unadjusted survival c…
Nguyen	Can Locoregional Treatment of the Primary Tumor Improve Outcomes for Women With Stage IV Breast Cancer at Diagnosis?	733 women with clinical or pathologic M1 breast cancer at diagnosis were identified. M1 disease was identified at the same time as, or within 4 months from, the initial diagnosis of primary breast cancer	378 patients were treated with LRT. LRT consisted of surgery alone in 67%, radiotherapy aone in 22%, and both in 11% of patients. Radiotherapy was used in 41 patients. Many patients also had axillary intervention. Systemic therapy was used in 92% of patients	355 patients were not treated with LRT. Systemic therapy was used in 85% of patients	Locoregional treatment had HR = 0.78 (95% CI 0.64-0.94) compared to no locoregional treatment. Clear surgical margins significantly improved outcome.	The British Columbia Cancer Agency Breast Cancer Outcomes Unit Database was used to identify women between 1996 and 2005. Patients were categorised into whether/not they had received LRT and overall survival of these two cohorts was assessed. Median follow up was 1.9 years	Locoregional treatment was analysed as surgery alone, RT alone, both, or none. The primary outcome was overall survival, calculated from the date of M1 diagnosis.The rates of 5-year OS were computed by Kaplan-Meier methods and statistical significance of survival differences was examined with log-rank tests. All analyses were two-tailed.
Pathy	Impact of breast surgery on survival in women presenting with metastatic breast cancer.	375 women with newly diagnosed metastatic breast cancer (stage IV) at initial presentation between 1993 and 2008 were included in the study	139 women had breast surgery. 93 patients received radiotherapy	236 women did not have breast surgery. 34 patients had radiotherapy.	Breast surgery was associated with a 28 percent lower risk of death (hazard ratio 0·72, 95% CI 0·56 to 0·94), after adjustment for patient and tumour characteristics, metastatic proﬁle and treatment. Patients with positive margins did not have significantly reduced mortality compared to non-surgical patients.	Patients from the University Malaya Medical Centre (UMMC)Breast Cancer Registry were studied. Patients were assessed for surgery and radiotherapy use and data on mortality was obtained through hospital records/next of kin	The χ2 test was used for analysis of categorical variables. Overall survival rates were estimated by Kaplan–Meier analyses and compared using the log rank test. A propensity score was used initially to balance demographics, tumour and treatment characteristics, which were distributed unequally between the surgery and no surgery groups
Pérez-Fidalgo	Removal of primary tumor improves survival in metastatic breast cancer. Does timing of surgery influence outcomes?	Included all patients dianosed with confirmed carcinoma of the breast and with Stage IV in the TNM classification. Final database comprised 208 patients. Radiotherapy was indicated for patients with tumours larger than 5 cm/positive margins following surgical resection, or more than 3 affected axillary nodes. 208 patients were included in total.	123 patients underwent resection, from which the majority had axillary dissection. Adjuvant radiotherapy was given to 57 patients following resection.	85 received no resection	Multivariate HR of surgery compared to no surgery is 0.520 (95% CI 0.350-0.773). 24.1% of patients had positive margins. No differences in survival were found between the two sub-groups according to the timing of surgery: "before" vs "after"(p = 0.996); this was assessing for migration bias.	Retrospective analysis of prospectively maintained database in the Hospital Clinico of Valencia (Spain) from 1982 to 2005. Overall survival was assessed between these two groups.	Patients features were compared using a Chi-square test for qualititative variables and Student's t-test for quantitative variables. Survival curves were assessed using the Kaplan-Meier method, which compared differences using the log-rank test.
Pons-Tostivint	Survival Impact of Locoregional Treatment of the Primary Tumor in De Novo Metastatic Breast Cancers in a Large Multicentric Cohort Study: A Propensity Score-Matched Analysis.	Patients had started treatment for metastatic breast cancer from 1 January 2008 to 31 December 2014. Diagnosis of metastases occurred within 90 days after the initial BC diagnosis. 4276 patients were included in the study	1706 patients received LRT. Of these patients, 1181 patients received first-line hormonal therapy, and 1426 patients received chemotherapy, targeted therapy, or immunotherapy first-line. 26% received surgery, 31% received radiotherapy, and 43% received surgry and radiotherapy.	2570 patients did not receive LRT. Of these patients, 1370 patients received first-line hormonal therapy and 1783 patients received chemotherapy, targeted therapy, or immunotherapy first-line	For the overall cohort, multivariate analysis at baseline showed that LRT results in HR of 0.65 (95% CI 0.54-0.78)	Non-interventional, retrospective, comparative study in patients with de novo MBC selected from the ESME MBC database	Comparisons between groups were assessed using the Chi square or Fisher’s exact tests for categorical variables, and Kruskal–Wallis test for continuous variables. OS was deﬁned as the time from MBC diagnosis to death from any cause, and was estimated using the Kaplan–Meier method with 95% conﬁdence interval (CI). Follow up was 1 year. Univariate and multivariate analyses were performed using the …
Rashaan	Surgery in metastatic breast cancer: Patients with a favorable profile seem to have the most benefit from surgery.	171 patients with stage IV breast canccer at the time of diagnosis were included	59 patients received surgery. 52% had negative surgical margins.	112 did not receive surgery	Multivariable analysis: no statistically significant benefit to surgery. HR = 0.9 (95% CI: 0.6-1.4)	Retrospective study which included all women with stage IV breast cancer from two Dutch hospitals (1989-2009). Patients were subdivided according to whether they had received surgery or not and overall survival was recorded	Logistic regression analysis was used to assess independent factors associated with performing surgery and patients were assessed according to disease-specific survival. Univariate log-rank tests and multivariable Cox Proportional Hazard Analysis models were used to assess survival differences.
Ruiterkamp	Improved survival of patients with primary distant metastatic breast cancer in the period of 1995–2008. A nationwide population-based study in the Netherlands	8031 patients with primary distant metastatic breast cancer were included. 7060 patients received systemic therapy over all time periods, of which 2875 received chemotherapy and 5115 patients received hormonal treatment	2204 patients received surgery over all time periods. 1073 patients received loco-regional radiotherapy over all time periods.	5827 patients did not receive surgery over all time periods. 6958 patients did not receive loco-regional radiotherapy over all time periods.	Surgery had HR = 0.64 (0.60-0.68) compared to no surgery. Radiotherapy had HR = 0.79 (0.73-0.86) compared to no radiotherapy	Patients were selected from the population based on Netherlands Cancer Registry. To establish whether improvement of prognosis had taken place, patients were divided into three periods, based on the year of diagnosis of their disease; 1995–1999, 2000–2004 and 2005–2008. Information was collected about the type of treatment received by the patients, including systemic treatment, loco-regional radi…	Survival time was deﬁned as the period between the date of diagnosis and the date of death or January 2010 for the patients who were still alive. Overall survival rates were calculated using the Kaplan–Meier method. The log-rank test was performed to evaluate signiﬁcant differences between survival curves in univariate analyses. Multivariable analyses were carried out using Cox proportional hazar…
Shien	Primary tumor resection improves the survival of younger patients with metastatic breast cancer	344 MBC patients treated at NCCH. Evaluated 141 patients under 50 and 203 patients over 51. Three hundred and fifteen (88%) patients received chemotherapy, while 172 (50%) patients received hormonal therapy. Some patients had axillary dissection.	Local surgery was performed for 160 (47%) patients, 150 of which underwent local surgery as primary therapy. The other patients had local surgery to avoid uncontrolled disease in the chest wall.	Local surgery was not performed for 184 patients	Local surgery has HR = 0.89 (95%CI 0.79-1.00)	Records of all patients with metastatic breast cancer (MBC) treated between June 1962 and February 2007 at the National Cancer Center Hospital (NCCH) was extracted from the database for inclusion in this retrospective study. Patients were classified according to age and treatment and overall survival was assessed. All primary breast tumors were removed completely. Median follow up was 33 months.	Overall survival (OS) was calculated from the date upon which treatment was initiated to the date of death or last visit. Kaplan-Meier plots and log-rank test were used to assess differences in survival. All comparisons were two-tailed. Cox-proportional hazards models were fit for OS.
Soran	Randomized Trial Comparing Resection of Primary Tumor with No Surgery in Stage IV Breast Cancer at Presentation: Protocol MF07-01.	274 patients were randomised. The patient cohorts were similar with respect to age, BMI, and HER2/neu-positivity	The LRT consisted of complete resection (no tumor on margins) of the primary tumor (either as mastectomy or breast-conserving surgery [BCS]). All the patients who underwent BCS received radiotherapy (RT) to the whole breast as indicated in early-stage BC unless the patient died earlier. 138 patients were included in this group.	136 patients were included in the group receiving only systemic therapy.	The hazard of death was 34% lower in the LRT group than in the ST group (HR 0.66; 95% CI 0.49–0.88; p = 0.005. OS was significantly longer in the LRT group for patients who met the following criteria: ER/PR-positive and HER2-negative disease, patients younger than 55, and patients with solitary bone-only metastases	At the time of study inclusion, eligible patients were randomly assigned to one of two study arms: LRT with subsequent ST or primary ST. The patients in the LRT group received ST after primary tumor resection, whereas the patients in the ST group began receiving ST immediately after randomization. Patients were followed up to 30 days after surgery and then every 3 months until death was observed.	A 10% dropout rate, including patients lost to follow-up evaluation, was assumed. A one-sided log-rank test with a 95% conﬁdence interval (CI) (alpha, 0.05) and 90% power (1-beta, 0.9) sample size calculation showed that 271 patients needed to be randomized. Because we hypothesized that the survival rate would be greater in the LRT group than in the ST group, we used a one-sided log-rank test for…
Tan	Hormone receptor status may impact the survival benefit of surgery in stage IV breast cancer: a population-based study.	Women initially diagnosed with stage IV primary invasive breast cancer from the 2004 to 2008 year were included in the analysis. They examined the patients that underwent primary site resection alone compared to the patients who had no surgery: 9760 patients.	4025 patients had primary resection only (no resection of metastatic sites). Of these patients, radiation was given in 42.3%.	5735 patients who had no surgery. Of these patients, radiation was done in 29.4%.	Primary resection compared to no resection has HR = 0.590 (95% CI 0.557-0.625). No radiation compared to no radiation has HR = 0.995 (95%CI 0.946-1.046)	The SEER program included 17 population-based cancer registries, together comprising approximately 28% of the total population of the United States. Breast cancer patient data were obtained from the SEER Program using Case Listing and breast cancer specific survival was calculated.	The observed differences between the different surgery groups were analyzed statistically by chi-squared test. Univariate analysis of survival was performed using Kaplan-Meier methods, while group comparisons were performed using the log-rank test. Adjusted hazard ratios along with 95% intervals were calculated using the Cox regression model
Thomas	Initial Surgery and Survival in Stage IV Breast Cancer in the United States, 1988-2011	The full cohort of women from SEER who presented with de novo stage IV disease from 1988-2011 and who did not receive upfront radiation therapy included 21372 patients	Surgery was recorded in the initial treatment plan at diagnosis and delivered to 39.0% of women (n=8330).	13 042 women did not receive any surgery.	Receipt of surgery was associated with improved survival in multivariate analysis, which controlled for patient and clinical characteristics, along with time period (hazard ratio,0.60;95%CI,0.57-0.63). Surgery is also associated with significantly improved survival in patients with all tumour sizes and all hormone receptor statuses.	Obtained population-based data from the SEER program, which currently includes 18 cancer registries. Women were categorised according to whether they received surgery to the primary site as initial therapy and overall survival was assessed through follow-up.	Royston-Parmar survival functions were chosen instead of a Cox model because the proportional hazards assumption was violated. The baseline survival function was approximated and smoothed by a restricted cubic spline function with 5df (4 intermediate knots placed at quintiles of the distribution of events and 2 knots at each boundary)
Wang	Impact of Locoregional Treatment on Prognosis of de novo Stage IV Breast Cancer: A Retrospective Long-Term Study of Chinese Population	All patients had invasive carcinoma histologically confirmed with core needle biopsy of the primary site. A total of 157 patients were identified with de novo stage IV breast cancer and were included in this analysis. 52 patients received locoregional radiotherapy	66 patients underwent surgery for primary breast cancer. Of these patients, 34 also had local radiotherapy and 12 received trastuzumab therapy. 5 patients also had axillary lymph node dissection.	91 patients did not undergo surgery for primary breast cancer. 18 patients underwent local radiotherapy	In the multivariate analysis, surgical treatment (HR 0.41, 95% CI 0.18–0.95, p = 0.04) had significant effect on OS. Radiotherapy had HR = 0.94 (0.42-2.10).	Between January 1, 2001, and December 31, 2016, this study included patients who were histologically diagnosed with breast cancer at National Cancer Center/ Cancer Hopital, Chinese Academy of Medical Sciences. The median follow-up time from the presentation was 54.5 months. Patients underwent locoregional surgery approximately 4 weeks after completion of chemotherapy. The extent of surgery was de…	Continuous variables were tested using the Student t test. The associations between surgical treatment and patient characteristics were analyzed using the chi-squared test and Fisher’s exact test where appropriate. OS and DPFS were estimated by the Kaplan-Meier method. The log-rank test was used to compare survival differences. A Cox proportional hazards model was used for studying the prognostic…
Wang	Metastatic pattern discriminates survival benefit of primary surgery for de novo stage IV breast cancer: A real-world observational study.	Eligible 8142 de novo stage IV BC patients were included in this study. Excluded patients who died within 6 months of diagnosis	1891 received the primary surgery	6251 patients were stratified into non-surgery group.	The 3-year OS rate weighted by inverse propensity score had adjusted HR of 0.83 (95% CI 0.79-0.87)	The SEER database, sponsored by the National Cancer Institute (NCI), covered 18 population-based registries and was searched for suitable patients between 2010 and 2015. Patients were investigated according to whether they had received surgery and survival was tracked. Balance in patient characteristics was achieved after propensity score adjustments for estimating average treatment effect	Baseline patient, tumor and treatment characteristics were compared between non-surgery and surgery group using Pearson Chi-square and T test for categorical (ordinal) and continues variables, respectively, which were reported as counts (percentage) and mean ± standard deviation. Then, propensity score–weighted log-rank tests and Cox proportional hazards models were conducted to compare OS and BC…
Warschkow	Improved Survival After Primary Tumor Surgery in Metastatic Breast Cancer	16 247 womeen with stage IV breast cancer were included in this analysis.	7600 patients underwent primary tumour surgery. Of these patients, 5403 underwent radiotherapy.	8647 patients did not undergo primary tumour surgery. Of these patients, 4382 underwent radiotherapy.	After data imputation, multivariable adjustment, and propensity score Cox regression, primary tumor surgery remained a prognostic factor for overall mortality (HR = 0.53, 95% CI = 0.50-0.55, P < 0.001). Propensity score Cox regression showed that radiotherapy had HR = 0.91 (0.84-0.98)	SEER program was used as the data source for finding suitable patients.	P-values for comparing proportions and continuous variables were calculated using [chi]2 statistics and t tests, respectively.Cox proportional hazard models were used to compare overall mortality between the surgical and nonsurgical groups.
Weiss	Factors associated with improved outcomes for metastatic inflammatory breast cancer patients.	1266 female patients who met the inclusion criteria of the database search and were included in the non-matched cohort	514 patients had surgery. Of these patients, 296 also had radiation treatment and 219 patients had endocrine therapy	752 patients did not have surgery. Of these patients, 255 had endocrine therapy and 206 received radiation therapy	In the matched cohort, the hazards ratio (HR) of death was 0.72 for surgery with negative margins (95% CI 0.56–0.93, p = 0.011) and the HR for radiotherapy was 0.95 (95% CI 0.74-1.23)	NCDB was queried for the following criteria: redited facilities. It was queried for the following criteria: female, diagnosis between 2010 and 2013, unilateral, metastatic clinical T4d adenocarcinoma of the breast as the only cancer, with a priori metastatic disease (identified by NCDB variables “CS Mets at DX”, stage of IV, and TNM stage M1	They conducted a propensity score matched analysis. OS is measured from the time of diagnosis to the time of death; surviving patients were right censored at the time of last contact. The distribution of OS was estimated by the Kaplan–Meier method. For the matched cohort, stratified log-rank test with the matched pairs as strata was fitted to evaluate the difference in OS between the treatment gr…
Wu	The survival benefits of local surgery in stage IV breast cancer are not affected by breast cancer subtypes: a population-based analysis.	9256 patients diagnosed with Stage IV breast cancer were identified.	3130 patients received local surgery	6126 patients did not receive surgery	OS had HR of 0.457 (95%CI 0.416-0.501)	Patients were identified if they met the relevant inclusion criteria. This study was based on the public-use data from the SEER program. Female patients diagnosed with stage IV BC from 2010 to 2013 were included using the SEER program	The qualitative parameters were compared between the different subgroups using the exact chi-square test and Fisher’s exact probability tests. Survival rates were calculated using the Kaplan-Meier method and compared using the log-rank test. Univariate and multivariate Cox regression analyses were used to determine the risk factors for BCSS and OS.
Xie	Surgery of the primary tumor improves survival in women with stage IV breast cancer in Southwest China: A retrospective analysis.	Female patients diagnosed with stage IV breast cancer between 1999 and 2014 were included (N = 223).	177 patients underwent surgery for the primary tumour. Of these patient, 97 had hormonal therapy and 73 had radiotherapy.	46 had no surgical treatment. Of these patients, 6 had hormonal therapy and 2 had radiotherapy.	Results of multivariate analysis after adjustment for the possible confounding factors demonstrated that surgery was an independent prognostic factor associated with OS rate in stage IV breast cancer (HR, 0.569; 95% CI, 0.329-0.984, P = .044). Radiotherapy was also associated with prolonged survival (HR 0.490; 95% CI 0.293-0.819, P = .007)	This was a retrospective study which included female patients in Southwest China. Patients were subdivided depending on whether they had received therapeutic surgery versus those who did not and this was used to judge differences in OS. The median follow-up time was 24 months (1-178 months).	Kaplan-Meier and log-rank analyses were used to evaluate the survival rates between the subgroups. A Cox proportional hazards model was used to determine the independent factors of survival based on the variables selected in univariate and multivariate analyses.
Xiong	Could local surgery improve survival in de novo stage IV breast cancer?	313 patients diagnosed with breast cancer	188 patients received surgery. Of these patients, 88 received endocrine therapy, 47 received anti-HER2 therapy. 81 received radiotherapy	125 patients did not receive surgery. Of these patients, 35 received endocrine therapy, 24 received anti-HER2 therapy, 18 received radiotherapy	HR for patients receiving surgery: 0.53(0.36-0.78). HR for patients receiving radiotherapy: 0.61 (0.40-0.94)	The enrolled patients were divided into two groups: a surgery group and a no surgery group.	The Kaplan-Meier method was used to analyze OS, and the log-rank test was used for comparisons between groups. Cox regression model was used to evaluate the association between clinical and tumor characteristics and OS. Unadjusted and adjusted mortality risks (hazard ratios, with 95% CIs) were calculated.
Rapiti	Complete Excision of Primary Breast Tumor Improves Survival of Patients With Metastatic Breast Cancer at Diagnosis.	This study included all women residents in the Swiss canton of Geneva with metastatic breast cancer at diagnosis. The final study included 300 patients. 61 patients had chemotherapy, 131 had hormonal treatment, 44 had a combination of both. 16 patients had surgery without other therapies. 47 women did not receive any treatment. Axillary lymph node dissection was performed in 24%.	127 had surgery of the primary tumour. 266 patients received local radiotherapy.	173 patients did not receive any surgery of the primary tumour. 34 patients did not receive any local radiotherapy.	If margins were positive: adjusted HR = 1.3 (95% CI: 0.8-21.), if margins were negative: adjusted HR = 0.6 (0.4-1.0). Adjusted HR for not receiving local radiotherapy compared to receiving it: 1.6 (95% CI 1.0-2.5)	Information of the Geneva Cancer Registry. Calculated 5-year breast cancer specific survival. Looked at surgery and radiotherapy separately	Calculated 5-year breast cancer speciﬁc survival by the actuarial method (intervals in months and SE according to Greenwood)17 and compared the overall survival curves with the log-rank test. We used Cox proportional hazards analysis to calculate both the unadjusted and adjusted mortality risks (hazard ratio [HR]) and the 95% CIs. Only deaths as a result of breast cancer were considered in all an…
Van Uden	Metastatic behavior and overall survival according to breast cancer subtypes in stage IV inflammatory breast cancer	744 patients with stage IV IBC at diagnosis for inclusion in the present study	149 patients underwent breast surgery as part of their treatment. Chemotherapy was administered in 485 patients. 253 patients had endocrine therapy. 145 patients received radiotherapy.	595 patients did not undergo breast surgery. Chemotherapy was administered in 259 patients. 491 patients had endocrine therapy. 599 patients received radiotherapy.	Ajusted 5-year OS HR for surgery compared to no surgery: 0.56 (95%CI 0.42-0.74). For patients not receiving radiation therapy compared to those receiving radiotherapy, 5-year OS HR: 1.11 (95% CI 0.84-1.46)	For patients in the de novo cohort diagnosed between 2005 and 2016, data regarding surgical status was retrieved and compared. OS, defined as the time from diagnosis to death from any cause, was used to assess effectiveness. Follow-up has been completed until December 31, 2016.	Tumor characteristics, site and number of metastasis, and treatment were compared between the different HR and HER2 subgroups using chi-squared tests for categorical variables and non-parametric approaches (Mann-Whitney U tests) for continuous variables. Follow-up was calculated until time of death or end of observation. OS was determined using Kaplan-Meier curves and breast cancer subtypes, and …
Shibasaki	Does primary tumor resection improve outcomes for patients with incurable advanced breast cancer?	A total of 92 patients presenting with stage IV disease with metastases were included in this study.	36 patients had surgery focused on a primary tumor. Of these patients, 8 had radiotherapy to the breast.	56 patients did not have surgery focused on a primary tumor. Of these patients, 7 had radiotherapy to the breast.	Patients who did not have surgery to the primary tumour had HR = 1.42 (95%CI 0.81-2.49). Patients who did not have radiotherapy to the breast had HR = 0.81 (0.43-1.54)	Retrospectively reviewed individual medical records from the Hokkaido Cancer Center	Baseline characteristics were compared between women who received therapeutic breast surgery versus those who did not, using the chi-square test for independence. Overall survival time was plotted using a method based on the Kaplan–Meier estimator, and a log-rank test was applied for comparison. Prognostic factors predictive of survival were assessed through a univariate analysis using the Cox pr…
Barinoff	Primary metastatic breast cancer in the era of targeted therapy – Prognostic impact and the role of breast tumour surgery	570 patients presented with primary metastatic breast cancer between 2000 and 2011, of which 568 had data on primary tumour surgery.	426 patients had surgery. Of these patients, 185 patients had radiotherapy, 131 had endocrine therapy, and 135 had chemotherapy.	142 patients did not have surgery. Of these patients, 24 patients had radiotherapy, 29 had endocrine therapy, and 32 had chemotherapy.	Not having surgery had multivariable HR = 0.95 (0.73-1.24)	The sample group for the present study was recruited from 6315 patients with breast cancer who were registered at the prospective tumour data bank of the two centres. Patients were monitored for at least 24 months after the primary diagnosis.	Normally distributed continuous variables were analysed using Student’s unpaired t-test and categorical variables using Χ2 or Fisher’s exact test. The Kaplan-Meier method was employed for survival analysis. Differences between groups were evaluated by the Breslow test.
Gultekin	Impact of locoregional treatment on survival in patients presented with metastatic breast carcinoma	227 patients presenting with stage IV breast cancer at initial presentation were included in this analysis. All patients received systemic treatment including chemotherapy, hormonal therapy or both.	188 patients received LRT. 2 patients had locoregional RT alone, 54 had surgery alone and 132 had surgery followed by locoregional RT. 17 patients had nodal surgery. Post-operative radiotherapy was typically given in patients with lymph node metastases or close/positive surgical margins.	39 patients did not receive any LRT	Multivariate Cox regression analysis showed that patients who did not undergo Locoregional RT had HR = 2.495 (95%CI 1.463-4.254) compared to patients who did	The medical records of 227 patients with MBC at initial presentation between April 1999 and January 2013 in their institute were retrospectively evaluated. The use of surgery and radiotherapy were evaluated for their impact on overall survival. LRT is defined as surgery and/or RT of the primary tumor and regional lymph nodes.	Survival analysis was carried out using the Kaplan–Meier method and comparisons were made using the log-rank test. The Chi-square test was used to compare patient, tumor and treatment-related characteristics according to treatment groups. Multivariate Cox regression analysis was performed
Dawood	Identifying factors that impact survival among women with inflammatory breast cancer	722 women with de novo stage IV breast cancer were identified	It is unclear how many stage IV patients had surgery/radiotherapy	It is unclear how many stage IV patients did not have surgery/radiotherapy	Surgery of breast primary had HR = 0.489 (0.339-0.704), radiation of the primary had HR = 0.884 (95% CI 0.644-1.214)	Retrospective study employed data derived from the National Cancer Institute’s limited use SEER 17 registry databases that were released in April 2010. Cases selected were restricted to those diagnosed between 1 January 2004 and 31 December 2007. Patients with de novo stage IV disease were identified and surgery and radiation use were examined for impact on overall survival	Two survival outcomes were computed and estimated using the Kaplan–Meier product-limit method and the log-rank test used to assess for differences between patient groups. Overall survival was computed from the time of diagnosis of IBC to the time of death from any cause or last follow-up with patients still alive at last follow-up censored. Cox models were then fitted to assess the multivariable …
