# Supplementary material for: Locoregional therapy of the primary tumour in de novo stage IV breast cancer in 216 066 patients: A meta-analysis
Source: Sci Rep. 2020 Feb 19;10:2952. doi: 10.1038/s41598-020-59908-1 (PMC7031518; doi:10.1038/s41598-020-59908-1)
Supplement: Supplementary file 3 — Supplementary Dataset 3. [file 41598_2020_59908_MOESM3_ESM.xlsx]

## Sheet: Sheet1
Author	Study	HER2+	Bony metastasis	ER positivity	PR positivity	Number of metastatic sites	Performance status	Tumour burden	Nodal burden
Arciero	Surgery and survival in patients with stage IV breast cancer			ER negative significantly favoured surgery	PR positive significantly favoured surgery			Surgical intervention associated with smaller tumours	Surgical intervention associated with higher nodal burden
Badwe: This was an RCT hence characteristics were well balanced between all groups	Locoregional treatment versus no treatment of the primary tumour in metastatic breast cancer: an open-label randomised controlled trial.
Bafford AC	Breast surgery in stage IV breast cancer: impact of staging and patient selection on overall survival.
Bertaut	Stage IV breast cancer: a population-based study about prognostic factors according to HER2 and HR status.
Blanchard	Association of Surgery With Improved Survival in Stage IV Breast Cancer Patients.			Positive significantly likelier to have surgery	Positive significantly likelier to have surgery	Fewer metastatic sites significantly more likely to receive surgery		Patients with smaller tumours were significantly likelier to have surgery
Chen	Locoregional therapy in luminal-like and HER2-enriched patients with de novo stage IV breast cancer.
Desille-Gbaguidi H,	Survival impact of primary site surgery on metastatic breast cancer patients at diagnosis				Significantly more progesterone receptor expression in surgical group	Significantly more patients with singular metastatic site in the surgical group		Significantly more multifocal tumours in the surgery group
Dominici	Surgery of the primary tumor does not improve survival in stage IV breast cancer.
Fields	Surgical Resection of the Primary Tumor is Associated with Increased Long-Term Survival in Patients with Stage IV Breast Cancer after Controlling for Site of Metastasis		Bone only meant less likely to have surgery					Lower meant more likely to have surgery
Fitzal	Impact of Breast Surgery in Primary Metastasized Breast Cancer.							Lower meant more likely to have surgery (apart from CT2)
Gnerlich	Surgical Removal of the Primary Tumor Increases Overall Survival in Patients With Metastatic Breast Cancer: Analysis of the 1988–2003 SEER Data			ER positive patients were more likely to undergo surgery	PR positive patients were more likely to undergo surgery			Smaller tumours meant more likely to undergo surgery
Khan SA	Does aggressive local therapy improve survival in metastatic breast cancer?					Less = more likely to undergo surgery
Kim	Survival Benefit of Surgical Removal of Primary Tumor in Patients With Stage IV Breast Cancer		Significantly more likely to receive surgery			Fewer sites meant more likely to have surgery
Kommalapati	A prognostic scoring model for survival after locoregional therapy in de novo stage IV breast cancer
Lambertini	Patterns of Care and Clinical Outcomes of HER2-positive Metastatic Breast Cancer Patients With Newly Diagnosed Stage IV or Recurrent Disease Undergoing First-line Trastuzumab-based Therapy: A Multicenter Retrospective Cohort Study.					Fewer meant more likely to have surgery
Lane	Surgical Resection of the Primary Tumor in Women With De Novo Stage IV Breast Cancer.							Patients with smaller tumour burdens were significantly more likely to receive surgery before systemic therapy whereas patients with larger tumours were significantly more likely to receive systemic therapy before surgery	As tumour size increases, patients were significantly more likely to receive surgery following systemic therapy
Le Scodan	Breast Cancer With Synchronous Metastases: Survival Impact of Exclusive Locoregional Radiotherapy		Bone only metastases was significantly likelier to have LRT and visceral metastases were significantly less likely			Multiple metastatic sites meant significantly less likely to have LRT		Patients were more likely to have surgery with lower T stage	Patients were more likely to have surgery with lower N stage
Lang	Primary Tumor Extirpation in Breast Cancer Patients Who Present with Stage IV Disease is Associated with Improved Survival.		Non-surgery patients were significantly more likely to have bony metastases			Single metastatic site meant more likely to have surgery
Neuman	Stage IV breast cancer in the era of targeted therapy: Does surgery of the primary tumor matter?	Positive = significantly less likely to get surgery				Solitary metastasis = more likely to get surgery		Patients with smaller tumours were significantly more likely to receive surgery
Nguyen	Can Locoregional Treatment of the Primary Tumor Improve Outcomes for Women With Stage IV Breast Cancer at Diagnosis?		Bone only were significantly more likely to receive LRT	Positive and negative were significantly more likely to receive LRT		Fewer metastatic sites were significantly more likely to receive LRT	Better PS meant significantly more likely to receive LRT	Tumours which underwent surgery were significantly more likely to be smaller	Smaller nodal burden meant significantly more likely to have LRT
Pathy	Impact of breast surgery on survival in women presenting with metastatic breast cancer.							Breast surgery had significantly smaller tumours
Pérez-Fidalgo	Removal of primary tumor improves survival in metastatic breast cancer. Does timing of surgery influence outcomes?		Bone only disease was significantly more likely to receive surgery			Fewer metastatic sites were significantly more likely to receive surgery	Better PS meant significantly more likely to receive surgery
Pons-Tostivint	Survival Impact of Locoregional Treatment of the Primary Tumor in De Novo Metastatic Breast Cancers in a Large Multicentric Cohort Study: A Propensity Score-Matched Analysis.	Positive meant significantly more likely to receive LRT	Bone only disease was significantly more likely to receive LRT			Fewer metastatic sites were significantly more likely to receive LRT		Smaller tumour size meant significantly more likely to receive LRT	Node negative patients were significantly more likely to receive LRT
Rashaan	Surgery in metastatic breast cancer: Patients with a favorable profile seem to have the most benefit from surgery.			Patients with ER positive disease were significantly less likely to receive surgery	Patients with PR positive disease were significanly less likely to receive surgery	Fewer sites meant more likely to receive surgery		Larger tumours meant significantly less likely to receive surgery
Ruiterkamp	Improved survival of patients with primary distant metastatic breast cancer in the period of 1995–2008. A nationwide population-based study in the Netherlands
Shien	Primary tumor resection improves the survival of younger patients with metastatic breast cancer
Soran	Randomized Trial Comparing Resection of Primary Tumor with No Surgery in Stage IV Breast Cancer at Presentation: Protocol MF07-01.	The patients in the LRT group had higher rates of ER/PR positivity
Tan	Hormone receptor status may impact the survival benefit of surgery in stage IV breast cancer: a population-based study.			ER positive and ER negative tumours were significantly more likely to receive surgery	PR positive and PR negative tumours were significantly more likely to receive surgery	Multiple metastatic sites significantly less likely to receive surgery		T0 and T4 were significantly more likely to receive no resection	N3 and N2 were significantly more likely to receive surgical resection
Thomas	Initial Surgery and Survival in Stage IV Breast Cancer in the United States, 1988-2011			HR positive and negative were significantly more likely to receive surgery	HR positive and negative were significantly more likely to receive surgery			Smaller tumours were significantly more likely to receive surgery
Wang	Impact of Locoregional Treatment on Prognosis of de novo Stage IV Breast Cancer: A Retrospective Long-Term Study of Chinese Population							Lower tumour burden significantly more likely to receive surgery (apart from T0)
Wang	Metastatic pattern discriminates survival benefit of primary surgery for de novo stage IV breast cancer: A real-world observational study.	HER2 negative and positive significantly more likely to receive surgery	Patients with bone metastases significantly less likely to receive surgery	ER negative significantly more likely to receive surgery	PR negative significantly more likely to receive surgery			All tumours sizes were significantly more likely to receive surgery	Node positive was significantly more likely to receive surgery
Warschkow	Improved Survival After Primary Tumor Surgery in Metastatic Breast Cancer			ER positive patients significantly less likely to receive surgery	PR positive patients significantly less likely to receive surgery				Lower and higher lymoh node burden significantly more liikely to receive surgery
Weiss	Factors associated with improved outcomes for metastatic inflammatory breast cancer patients.		Bone metastases meant patients were significantly less likely to receive surgery	HR-negative patients were significantly more likely to receive surgery	HR-negative patients were significantly more likely to receive surgery	Fewer sites of metastases meant patients were significantly more likely to receive surgery
Wu	The survival benefits of local surgery in stage IV breast cancer are not affected by breast cancer subtypes: a population-based analysis.							Larger tumours were significantly more likely to receive surgery	Higher nodal burden was significantly more likely to receive surgery
Xie	Surgery of the primary tumor improves survival in women with stage IV breast cancer in Southwest China: A retrospective analysis.	HER2-negative significantly more likely to receive surgery
Xiong	Could local surgery improve survival in de novo stage IV breast cancer?					Fewer metastatic sites means patients are significantly more likely to receive surgery		Patients with smaller tumours were significantly more likely to receive surgery	Patients with less nodal involvement were significantly more likely to receive surgery
Rapiti	Complete Excision of Primary Breast Tumor Improves Survival of Patients With Metastatic Breast Cancer at Diagnosis.					Surgery patients tended to have single sites of metastasis more often
Van Uden	Metastatic behavior and overall survival according to breast cancer subtypes in stage IV inflammatory breast cancer
Shibasaki	Does primary tumor resection improve outcomes for patients with incurable advanced breast cancer?
Barinoff	Primary metastatic breast cancer in the era of targeted therapy – Prognostic impact and the role of breast tumour surgery					Significantly higher overall metastatic burden in the non-surgical group		Patients with T4 disease had significantly less tumour removal	Surgical cohort had more advanced lymph involvement
Gultekin	Impact of locoregional treatment on survival in patients presented with metastatic breast carcinoma					Fewer metastatic sites were significantly more likely to receive LRT		Smaller tumours were significantly more likely to receive LRT
Dawood	Identifying factors that impact survival among women with inflammatory breast cancer
