# Supplementary material for: Locoregional therapy of the primary tumour in de novo stage IV breast cancer in 216 066 patients: A meta-analysis
Source: Sci Rep. 2020 Feb 19;10:2952. doi: 10.1038/s41598-020-59908-1 (PMC7031518; doi:10.1038/s41598-020-59908-1)
Supplement: Supplementary file 4 — Supplementary Dataset 4. [file 41598_2020_59908_MOESM4_ESM.xlsx]

## Sheet: Sheet1
Author	Study	Confounding factors/sample selection bias	Bias in measurement of exposures and outcomes	Selective reporting of outcomes and analyses
Arciero	Surgery and survival in patients with stage IV breast cancer	Patients with ER negative and PR positive BCs were significantly more likely to receive surgery. Not all patients received systemic therapy. Some patients had positive margins.	Overall survival (OS) is the primary clinical outcome, was defined as months from date of diagnosis to date of death or date of last follow‐up if alive. No bias of note.	N/A
Badwe	Locoregional treatment versus no treatment of the primary tumour in metastatic breast cancer: an open-label randomised controlled trial.	This was a well-balanced RCT with disease and demographic characteristic matching. However, the trial only took into account patients with a response to systemic therapy and did not include non-responsive patients, which could indicate selection bias towards patients with a better prognosis. Furthermore, there were several problems with its design and implementation, which have been outlined belo…	Follow up of 23 months. No bias of note.	N/A
Bafford AC	Breast surgery in stage IV breast cancer: impact of staging and patient selection on overall survival.	Patients in the no-LRT group received radiation to the primary. However, patients receiving LRT were significantly more likely to receive radiation to the primary. Although both groups received radiation to metastatic sites, the difference in incidence between them was non-significant.	All patients were assessed to calculate OS. No bias of note.	N/A
Bertaut	Stage IV breast cancer: a population-based study about prognostic factors according to HER2 and HR status.	Patients diagnosed before 2003 with HER2+ tumours did not receive trastuzumab. Chemotherapy was not administered to 75 patients, with significantly higher rates in HER2+ and HR- disease. Some patients will have received surgery and not radiotherapy (and vice-versa).	All patients were assessed to calculate OS. No bias of note.	N/A
Blanchard	Association of Surgery With Improved Survival in Stage IV Breast Cancer Patients.	Patients with smaller tumours, ER/PR positivity, no visceral metastasis, and 1 metastatic site were significantly likelier to have surgical resection to the primary site. They excluded survival data from women who died within 90 days following trial initiation, which may have skewed results to show surgery in a favorable light	All patients were assessed to calculate OS. No bias of note.	N/A
Chen	Locoregional therapy in luminal-like and HER2-enriched patients with de novo stage IV breast cancer.	The total number of patients who received anti-HER2 treatment was very small.	All patients were assessed to calculate OS. No bias of note.	N/A
Desille-Gbaguidi H,	Survival impact of primary site surgery on metastatic breast cancer patients at diagnosis.	Significantly more PR+ and more patients with singular metastases in the surgical group. 22/69 patients had unknown metastatic disease at the time of surgery, it was picked up by imaging procedures performed in the post-operative period. 7 patients had positive margins, but this is unlikely to have impact survival calculations for the entire cohort.	All patients were assessed to calculate OS. No bias of note.	N/A
Dominici	Surgery of the primary tumor does not improve survival in stage IV breast cancer.	Participants were matched according to disease and patient characteristics. Patients were matched using a 5:1 ratio in favour of the no-surgery cohort. However, the non-surgical cohort also received radiotherapy, which could have influenced their overall survival outcome	All patients were assessed to calculate OS. No bias of note.	Data regarding radiotherapy to the primary or metastatic site is mixed. Although it is states that patients having definitive surgery is defined as only within 1 year of initial diagnosis, as the authors have not stated that any patients receiving surgery outside this one year were kept, we have chosen to include this study
Fields	Surgical Resection of the Primary Tumor is Associated with Increased Long-Term Survival in Patients with Stage IV Breast Cancer after Controlling for Site of Metastasis	Bone only metastases and lower tumour burden meant patients were more likely to receive surgery. 33% of patients had positive margins after resection of the tumour. A large proportion of patients had positive margins.	All patients were assessed to calculate OS. No bias of note.	Data regarding radiotherapy to the primary or metastatic site is mixed.
Fitzal	Impact of Breast Surgery in Primary Metastasized Breast Cancer.	Although surgical resection of visceral metastases was not endorsed, 5 patients who had undergone this procedure were recorded and not considered protocol deviation. Furthermore, radiotherapy to metastases was allowed if indicated in 30 patients. A relatively high number of patients had positive margins. Finally, patients in Arm B underwent secondary surgery if they experienced uncontrolled local…	7 patients decided to undergo surgery while on the no-surgery arm and 3 abstained from local resection on the surgery arm.	Data regarding radiotherapy to the primary or metastatic site is mixed.
Gnerlich	Surgical Removal of the Primary Tumor Increases Overall Survival in Patients With Metastatic Breast Cancer: Analysis of the 1988–2003 SEER Data	Surgical recipients were more likely to have smaller tumours which were ER and PR positive.	All patients were assessed to calculate OS. No bias of note.	249 were missing adequate surgery data. Adjusted radiotherapy HRs were not given
Khan SA	Does aggressive local therapy improve survival in metastatic breast cancer?	It is not known how many patients received surgery and radiotherapy versus radiotherapy alone. Women with one metastatic site and disease limited to the bone/soft tissue were significantly likelier to receive surgery. The type of systemic therapy administered was related to the type of metastatic disease; women with visceral disease tended to receive chemotherapy as first-line whereas women with …	All patients were assessed to calculate OS. No bias of note.	No overall OS was reported for all patients to our knowledge, hence we have used the OS reported for patients with negative surgical margins.
Kim	Survival Benefit of Surgical Removal of Primary Tumor in Patients With Stage IV Breast Cancer	The surgical group was likelier to have bony metastases, fewer sites of metastases, and a significantly better response to chemotherapy. Furthermore, some patients who did not receive surgery did receive radiotherapy, and vice-versa. Some patients did not have axillary resection and some patients had positive margins	All patients were assessed to calculate OS. No bias of note.	N/A
Kommalapati	A prognostic scoring model for survival after locoregional therapy in de novo stage IV breast cancer	Some patients had positive surgical margins. Margin data for all patients was not recorded. Women undergoing nodal dissection were likelier to also be recipients of total mastectomy	All patients were assessed to calculate OS. No bias of note.	N/A
Lambertini	Patterns of Care and Clinical Outcomes of HER2-positive Metastatic Breast Cancer Patients With Newly Diagnosed Stage IV or Recurrent Disease Undergoing First-line Trastuzumab-based Therapy: A Multicenter Retrospective Cohort Study.	Tthe surgical cohort had patients with fewer metastatic sites and more patients with a single lesion, as well as less frequently symptomatic patients who more commonly received first-line polychemotherapy treatment	All patients were assessed to calculate OS. No bias of note.	N/A
Lane	Surgical Resection of the Primary Tumor in Women With De Novo Stage IV Breast Cancer.	Patients were selected after 1 year of survival, hence it is possible that the patients included had a more positive prognosis/less aggressive disease. ER/PR negative women were more likely to be treated with mastectomy and chemotherapy when they had systemic therapy before surgery. Patients were significantly more likely to achieve negative margins if they received systemic therapy first	All patients were assessed to calculate OS. No bias of note.	The data reporting was from all patients, however the hazard ratios were from the de novo patient cohort, hence this study was included
Le Scodan	Breast Cancer With Synchronous Metastases: Survival Impact of Exclusive Locoregional Radiotherapy	Patients with bone only metastases, no visceral metastases, and single sites of metastases were significantly likelier to receive LRT. Patients allocated to the LRT group also were significantly more likely to have received combined chemotherapy and endocrine therapy. Significantly more LRT patients received hormone therapy and significantly more non-LRT patients received medical treatment.	All patients were assessed to calculate OS. No bias of note.	N/A
Lang	Primary Tumor Extirpation in Breast Cancer Patients Who Present with Stage IV Disease is Associated with Improved Survival.	Surgery patients were significantly likelier to have fewer metastastic sites, visceral metastases, no bone metastases, chemotherapy only as opposed to hormonal therapy only, and receive radiation therapy. 16 non surgical patients received radiotherapy and 50 surgical patients did not receive radiotherapy, hence the findings may not be representative of optimal LRT. Patients who survived for thirt…	All patients were assessed to calculate OS. No bias of note.	N/A
Neuman	Stage IV breast cancer in the era of targeted therapy: Does surgery of the primary tumor matter?	Patients with HER2-positive disease were significantly less likely to receive surgery. Patients with fewer metastases and smaller tumours were significantly more likely to receive surgery. 29 patients had positive surgical margins, which coud have lessened the overall survival recorded of the group	All patients were assessed to calculate OS. No bias of note.	N/A
Nguyen	Can Locoregional Treatment of the Primary Tumor Improve Outcomes for Women With Stage IV Breast Cancer at Diagnosis?	Patients with bone only metastases, good performance status, smaller nodal burden, and fewer metastatic sites were significantly more likely to receive LRT. 92 patients had positive margins.	All patients were assessed to calculate OS. No bias of note.	Some patients received radiotherapy only and some patients received surgery only but these results were not reported - one overall 'LRT' figure was provided
Pathy	Impact of breast surgery on survival in women presenting with metastatic breast cancer.	Patients with smaller tumours were significantly more likely to receive surgery. Some patients had positive margins.	All patients were assessed to calculate OS. No bias of note.	N/A
Pérez-Fidalgo	Removal of primary tumor improves survival in metastatic breast cancer. Does timing of surgery influence outcomes?	Patients with bone-only metastasis, better performance status, and fewer sites of metastases were significantly more likely to receive surgery. Some patients did not receive ALND and some had positive margins. Positive resection margins and unequal use of radiotherapy in the surgical group could have impacted OS findings	All patients were assessed to calculate OS. No bias of note.	N/A
Pons-Tostivint	Survival Impact of Locoregional Treatment of the Primary Tumor in De Novo Metastatic Breast Cancers in a Large Multicentric Cohort Study: A Propensity Score-Matched Analysis.	LRT patients were significantly more likely to receive hormonal/chemo/targeted/immunotherapy first-line. They were also more likely to have a longer duration of therapy. Patients with HER2+ disease which is limited to few metastatic sites/bony metastases and a smaller tumour/nodal burden were significantly more likely to receive LRT. Varying delivery of surgery and radiotherapy in the LRT group	All patients were assessed to calculate OS. No bias of note.	Some patients received radiotherapy only and some patients received surgery only but these results were not reported - one overall 'LRT' figure was provided
Rashaan	Surgery in metastatic breast cancer: Patients with a favorable profile seem to have the most benefit from surgery.	Larger tumours, ER- and PR-negative disease, and metastases at multiple sites meant patients were significantly less likely to receive surgery.	All patients were assessed to calculate disease-specific survival. No bias of note.	N/A
Ruiterkamp	Improved survival of patients with primary distant metastatic breast cancer in the period of 1995–2008. A nationwide population-based study in the Netherlands	Patients having surgery may not have had radiotherapy and patients who did not have surgery may have received radiotherapy (and vice-versa)	All patients were assessed to calculate OS. No bias of note.	N/A
Shien	Primary tumor resection improves the survival of younger patients with metastatic breast cancer	Local radiation after surgery was not used and there were patients without local surgery who underwent local radiation therapy. Patients with bony metastases who underwent hormonal therapy were more likely to undergo surgery. 21 patients in the surgical group did not receive ALND	All patients were assessed to calculate OS. No bias of note.	N/A
Soran	Randomized Trial Comparing Resection of Primary Tumor with No Surgery in Stage IV Breast Cancer at Presentation: Protocol MF07-01.	No stratification was planned because of the unknown ER/PR status of some patients. There was some surgical intervention on metastatic sites in this study. The systemic therapy group was also exposed to radiotherapy at a similar rate to the LRT group hence it was not possible to accurately assess the effect of radiotherapy on survival.
Tan	Hormone receptor status may impact the survival benefit of surgery in stage IV breast cancer: a population-based study.	Patients with HR-positive or -negative tumours with middling levels of tumour/nodal burden and fewer sites of metastases were significantly more likely to receive surgery. Some non-surgical patients received radiotherapy and vice-versa hence this may have impacted survival outcome. Patients receiving surgery were significantly more likely to have been given radiation	All patients were assessed to calculate OS. No bias of note.	We have reported only the data regarding primary tumour excision and no surgery and have excluded the data regarding metastatic excision
Thomas	Initial Surgery and Survival in Stage IV Breast Cancer in the United States, 1988-2011	Most patients who received surgery had smaller tumours. Most patients did not receive radiotherapy.	All patients were assessed to calculate OS. No bias of note.	N/A
Wang	Impact of Locoregional Treatment on Prognosis of de novo Stage IV Breast Cancer: A Retrospective Long-Term Study of Chinese Population	The extent of surgery was determined by the surgeon. Patients receiving surgery were significantly more likely to undergo local radiotherapy and have a lower tumour burden. The indications for surgery were locoregional control in patients who had good response of metastases to systemic treatment and treatment of local complications. For patients with active distant disease at the time of surgery,…	All patients were assessed to calculate OS. No bias of note.	N/A
Wang	Metastatic pattern discriminates survival benefit of primary surgery for de novo stage IV breast cancer: A real-world observational study.	HER2 negative and positive significantly more likely to receive surgery, as were patients who received chemotherapy. Patients with bone metastases significantly less likely to receive surgery. PR and ER negative significantly more likely to receive surgery. Node positive tumours of all sizes were significantly more likely to receive primary resection. Patients who died within 6 months were exclud…	All patients were assessed to calculate BCSS. No bias of note.	N/A
Warschkow	Improved Survival After Primary Tumor Surgery in Metastatic Breast Cancer	ER and PR positive patients were significantly less likely to receive surgery. Every lymph node status was significantly more likely to receive surgery. Some radiotherapy patients received surgery, and vice-versa. Patients receiving radiotherapy were significantly more likely to receive surgery	All patients were assessed to calculate OS. No bias of note.	N/A
Weiss	Factors associated with improved outcomes for metastatic inflammatory breast cancer patients.	Bone metastases meant patients were significantly less likely to receive surgery. HR-negative patients were significantly more likely to receive surgery. Fewer sites of metastases meant patients were significantly more likely to receive surgery. Some patients with surgery did not receive radioherapy and vice-versa	All patients were assessed to calculate OS. No bias of note.	N/A
Wu	The survival benefits of local surgery in stage IV breast cancer are not affected by breast cancer subtypes: a population-based analysis.	Patients with HR+/HER2- tumors were less likely to received local surgery, while patients with HR-/HER2- tumors were more likely to undergo local surgery.	All patients were assessed to calculate OS. No bias of note.	N/A
Xie	Surgery of the primary tumor improves survival in women with stage IV breast cancer in Southwest China: A retrospective analysis.	Patients were significantly more likely to have HER2-negative tumours and a history of endocrine/radiation therapy in the surgical group. Patients were significantly less likely to have had response to systemic therapy in the non-surgical group	All patients were assessed to calculate OS. No bias of note.	N/A
Xiong	Could local surgery improve survival in de novo stage IV breast cancer?	Fewer metastatic sites, smaller tumours, previous endocrine therapy, radiotherapy and less nodal burden meant patients are significantly more llikely to receive surgery.	All patients were assessed to calculate OS. No bias of note.	HR for radiotherapy was not reported
Rapiti	Complete Excision of Primary Breast Tumor Improves Survival of Patients With Metastatic Breast Cancer at Diagnosis.	Use of radiotherapy was significantly higher among women who underwent surgery and was associated mainly with breast-conserving surgery. Some patients with local radiotherapy will not have received local surgery, and vice-versa, which could influence survival. Use of chemotherapy was lower among women who underwent surgery. Patients with single sites of metastases and no visceral metastases were …	All patients were assessed to calculate OS. No bias of note.	N/A
Van Uden	Metastatic behavior and overall survival according to breast cancer subtypes in stage IV inflammatory breast cancer	Chemotherapy was administered significantly less often in HR+/HER2− tumors compared to the other subtypes. Some patients receiving surgery will not have receivced radiotherapy, and vice-versa.	All patients were assessed to calculate OS. No bias of note.	N/A
Shibasaki	Does primary tumor resection improve outcomes for patients with incurable advanced breast cancer?	Although 7 patients had radiation therapy to the breast in the non-surgical group, this was extremely low in a cohort of 56 hence was unlikely to impact overall survival readings.	All patients were assessed to calculate OS. No bias of note.	N/A
Barinoff	Primary metastatic breast cancer in the era of targeted therapy – Prognostic impact and the role of breast tumour surgery	Patients with lower T4 burden, less metastatic disease, and higher nodal burden were significantly more likely to receive surgery.	Patients were recruited from ongoing prospective clinical studies, which could have affected their survival outcomes.	Radiotherapy data was not reported
Gultekin	Impact of locoregional treatment on survival in patients presented with metastatic breast carcinoma	Upfront chemotherapy was given and when there was complete or near complete response, LRT was offered; however, more than half of the patients on the other hand were treated with LRT first and systemic treatment thereafter. Patients with fewer metastatic sites and lower tumour burdens were significantly more likely to receive LRT. There was variation in patients receiving radiotherapy	All patients were assessed to calculate OS. No bias of note.	LRT values were not reported, just repeatedly said that non-significant effect on OS
Dawood	Identifying factors that impact survival among women with inflammatory breast cancer	Confounding factors could not be adequately assessed because disease characteristics were not reported specifically for surgical versus non-surgical Stage IV patients	All patients were assessed to calculate BCS (OS data was unavilable for Stage IV). No bias of note.	Confounding factors between the surgical and non-surgical patient populations were not reported
